# Supplementary material for: Colorectal cancer cell intrinsic fibroblast activation protein alpha binds to Enolase1 and activates NF-κB pathway to promote metastasis
Source: Cell Death Dis. 2021 May 25;12(6):543. doi: 10.1038/s41419-021-03823-4 (PMC8149633; doi:10.1038/s41419-021-03823-4)
Supplement: Supplementary file 11 — supplemental table 1 [file 41419_2021_3823_MOESM11_ESM.xlsx]

## Sheet: Sheet1
Oligo name		5' to 3'
GAPDH	FORWARD	CAG GAG GCA TTG CTG ATG AT
	REVERSE	GAA GGC TGG GGC TCA TTT
FAP	FORWARD	CAA AGG CTG GAG CTA AGA ATC C
	REVERSE	ACT GCA AAC ATA CTC GTT CAT CA
ENO1	FORWARD	AAA GCT GGT GCC GTT GAG AA
	REVERSE	GGT TGT GGT AAA CCT CTG CTC
IL-6	FORWARD	ACT CAC CTC TTC AGA ACG AAT TG
	REVERSE	CCA TCT TTG GAA GGT TCA GGT TG
IL-8	FORWARD	AGG GTT GCC AGA TGC AAT AC
	REVERSE	AAA CCA AGG CAC AGT GGA AC
VEGFA	FORWARD	AGG GCA GAA TCA TCA CGA AGT
	REVERSE	AGG GTC TCG ATT GGA TGG CA
HGF	FORWARD	GCT ATC GGG GTA AAG ACC TAC A
	REVERSE	CGT AGC GTA CCT CTG GAT TGC
TNF	FORWARD	CCT CTC TCT AAT CAG CCC TCT G
	REVERSE	GAG GAC CTG GGA GTA GAT GAG
FGF2	FORWARD	AGA AGA GCG ACC CTC ACA TCA
	REVERSE	CGG TTA GCA CAC ACT CCT TTG
si-Negative control	sense	UUC UCC GAA CGU GUC ACG UTT
	antisense	ACG UGA CAC GUU CGG AGA ATT
si-ENO1-1	sense	CGT ACC GCT TCC TTA GAA CTT
	antisense	CGT ACC GCT TCC TTA GAA CTT
si-ENO1-2	sense	CCG GCG TTC AAT GTC ATC AAT
	antisense	CCG GCG TTC AAT GTC ATC AAT
si-p65-1	sense	UCA CCG GAU UGA GGA GAA ACG UAA A
	antisense	UUU ACG UUU CUC CUC AAU CCG GUG A
si-p65-2	sense	CCG AGC UCA AGA UCU GCC GAG UGA A
	antisense	UUC ACU CGG CAG AUC UUG AGC UCG G
shNegative control	Target Seq	TTC TCC GAA CGT GTC ACG T
shFAP-1	sense	CCGGGCGATGAACAATATCCTAGAACTCGAGTTCTAGGATATTGTTCATCGCTTTTTG
	antisense	AATTCAAAAAGCGATGAACAATATCCTAGAACTCGAGTTCTAGGATATTGTTCATCGC
shFAP-2	sense	CCGGGCATTGTCTTACGCCCTTCAACTCGAGTTGAAGGGCGTAAGACAATGCTTTTTG
	antisense	AATTCAAAAAGCATTGTCTTACGCCCTTCAACTCGAGTTGAAGGGCGTAAGACAATGC
