# Supplementary material for: Colorectal cancer cell intrinsic fibroblast activation protein alpha binds to Enolase1 and activates NF-κB pathway to promote metastasis
Source: Cell Death Dis. 2021 May 25;12(6):543. doi: 10.1038/s41419-021-03823-4 (PMC8149633; doi:10.1038/s41419-021-03823-4)
Supplement: Supplementary file 12 — supplemental table 2 [file 41419_2021_3823_MOESM12_ESM.xlsx]

## Sheet: Sheet1
Antibodies	Source	Identifier
anti-fibroblasts Microbeads	Miltenyi Biotec	Cat#130-050-601
CD326 (EpCAM) MicroBeads	Miltenyi Biotec	Cat#130-061-101
FAP	R&D(co ip)	Cat#AF3715
	Abcam(IF)	Cat#ab28244
FAP Recombinant Protein	R&D	Cat#3715-SE-010
Actin	Proteintech	Cat#66009-1-Ig
ENO1	Proteintech	Cat#11204-1-AP
STAT3	Cell Signaling Technology	Cat#9139
p-STAT3	Cell Signaling Technology	Cat#9145
JAK2	Cell Signaling Technology	Cat#3230
p-JAK2	Cell Signaling Technology	Cat#3771
TBK1	Cell Signaling Technology	Cat#38066
p-TBK1	Cell Signaling Technology	Cat#5483
p65	Cell Signaling Technology	Cat#8242
p-p65	Cell Signaling Technology	Cat#3033
IκB	Cell Signaling Technology	Cat#4814
p-IκB	Cell Signaling Technology	Cat#2859
IKK	Cell Signaling Technology	Cat#61294
p-IKK	Cell Signaling Technology	Cat#2697
Goat anti-mouse IgG	Proteintech	Cat#SA00001-1
Goat Anti-Rabbit IgG	Proteintech	Cat#SA00001-2
Donkey Anti-Sheep IgG	R&D	Cat#HAF016
