# Supplementary material for: Colorectal cancer cell intrinsic fibroblast activation protein alpha binds to Enolase1 and activates NF-κB pathway to promote metastasis
Source: Cell Death Dis. 2021 May 25;12(6):543. doi: 10.1038/s41419-021-03823-4 (PMC8149633; doi:10.1038/s41419-021-03823-4)
Supplement: Supplementary file 13 — supplemental table 3 [file 41419_2021_3823_MOESM13_ESM.xlsx]

## Sheet: all_sample
Protein	Description	Gene	IgG116	F116
P62851	40S ribosomal protein S25	RPS25	441080	363000
P08779	Keratin, type I cytoskeletal 16	KRT16	1.7453e+07	2.0512e+07
A0A024RD93	Phosphoribosylaminoimidazole carboxylase, phosphoribosylaminoimidazole succinocarboxamide synthetase, isoform CRA_c	PAICS	-	-
A8K872	cDNA FLJ77849, highly similar to Homo sapiens keratin, hair, basic, 6 (monilethrix) (KRTHB6), mRNA		-	0
A9UFC0	Caspase 14	CASP14	-	-
A0A0U4BW16	Non-muscle myosin heavy chain 9	MYH9	-	723022
A0A0U1RRH7	Histone H2A		1.07998e+06	1.39148e+06
Q0IIN1	Keratin 77	KRT77	1.26573e+07	2.27702e+06
Q8WVV4	Protein POF1B	POF1B	-	-
Q6NVC0	SLC25A5 protein (Fragment)	SLC25A5	2.7887e+06	3.64245e+06
A8K4Z4	60S acidic ribosomal protein P0		2.13619e+06	-
H7C0C1	Uncharacterized protein (Fragment)		0	-
P49327	Fatty acid synthase	FASN	417564	-
B4DPP6	cDNA FLJ54371, highly similar to Serum albumin		1.0272e+08	1.13248e+08
O76009	Keratin, type I cuticular Ha3-I	KRT33A	-	1.93886e+07
P62424	60S ribosomal protein L7a	RPL7A	0	0
Q15149	Plectin	PLEC	253028	-
Q8N1N4	Keratin, type II cytoskeletal 78	KRT78	1.25581e+07	4.49551e+06
Q86YZ3	Hornerin	HRNR	-	504870
P01040	Cystatin-A	CSTA	3.41147e+06	1749295
P35527	Keratin, type I cytoskeletal 9	KRT9	2.1227e+09	1.41863e+09
A8K3K1	cDNA FLJ78096, highly similar to Homo sapiens actin, alpha, cardiac muscle (ACTC), mRNA		789386	-
Q8TAA3	Proteasome subunit alpha-type 8	PSMA8	0	-
P27708	CAD protein	CAD	213835	-
P27824	Calnexin	CANX	-	-
B2R4R0	Histone H4	HIST1H4L	1098078	5.83356e+06
P00338	L-lactate dehydrogenase A chain	LDHA	1.68794e+06	1.15e+06
Q59EI9	ADP,ATP carrier protein, liver isoform T2 variant (Fragment)		-	-
A0A024RDL1	Chaperonin containing TCP1, subunit 6A (Zeta 1), isoform CRA_a	CCT6A	389238	-
A8K3C3	T-complex protein 1 subunit delta		0	-
B2R4M6	Protein S100		-	-
A0A0K0K1K4	Proteasome subunit alpha type	HEL-S-276	-	-
A6NCN2	Putative keratin-87 protein	KRT87P	-	1.25491e+07
A1A4E9	Keratin 13	KRT13	9.18584e+06	-
P04083	Annexin A1	ANXA1	-	334731
Q96P63	Serpin B12	SERPINB12	5.29582e+06	4.46924e+06
P29401	Transketolase	TKT	0	-
P23396	40S ribosomal protein S3	RPS3	1.84592e+06	3677594
A8K4W0	40S ribosomal protein S3a	RPS3A	-	1.10629e+07
P28074	Proteasome subunit beta type-5	PSMB5	335968	-
V9HW31	ATP synthase subunit beta	HEL-S-271	1.91297e+06	0
V9HWB4	Epididymis secretory sperm binding protein Li 89n	HEL-S-89n	5.07612e+07	4.77003e+07
P84098	60S ribosomal protein L19	RPL19	0	-
A0A0J9YY01	Unconventional myosin-XVB	MYO15B	-	-
P30041	Peroxiredoxin-6	PRDX6	0	-
J3QQ67	60S ribosomal protein L18 (Fragment)	RPL18	-	0
O76013	Keratin, type I cuticular Ha6	KRT36	-	7.79342e+07
Q86TJ2	Transcriptional adapter 2-beta	TADA2B	3.90084e+06	3024915
Q13835	Plakophilin-1	PKP1	0	-
V9HW01	Epididymis secretory protein Li 310	HEL-S-310	0	0
B2RA03	cDNA, FLJ94640, highly similar to Homo sapiens keratin 18 (KRT18), mRNA		3.66196e+08	1.9016e+08
Q59EJ3	Heat shock 70kDa protein 1A variant (Fragment)		1.58613e+07	7.8005e+06
P08727	Keratin, type I cytoskeletal 19	KRT19	5.00172e+08	4.29063e+08
P12035	Keratin, type II cytoskeletal 3	KRT3	-	-
A0A1B0GV03	Golgin subfamily A member 6-like protein 7	GOLGA6L7	-	-
B2R6J2	cDNA, FLJ92973, highly similar to Homo sapiens villin 2 (ezrin) (VIL2), mRNA		2.54857e+06	1.1014e+06
P61626	Lysozyme C	LYZ	-	-
P35900	Keratin, type I cytoskeletal 20	KRT20	564597	-
A0A024R5Z9	Pyruvate kinase	PKM2	2987854	0
P35908	Keratin, type II cytoskeletal 2 epidermal	KRT2	1.35616e+09	8.70538e+08
A0A024R4A0	Nucleolin, isoform CRA_b	NCL	3.36151e+06	578937
P17900	Ganglioside GM2 activator	GM2A	-	-
A0A024R814	Ribosomal protein L7, isoform CRA_a	RPL7	0	-
P04259	Keratin, type II cytoskeletal 6B	KRT6B	-	2.2991e+06
Q99623	Prohibitin-2	PHB2	-	0
A0A1S5UZ39	Hemoglobin subunit alpha	HBA2	-	-
F4ZW66	NF110b		0	-
G3V5Z7	Proteasome subunit alpha type	PSMA6	965500	-
C8C504	Beta-globin	HBB	3.09943e+06	-
Q5JR94	40S ribosomal protein S8	RPS8	0	0
J3KPS3	Fructose-bisphosphate aldolase	ALDOA	1.36327e+06	1.12838e+06
M0R0R2	40S ribosomal protein S5	RPS5	0	-
Q53G85	Elongation factor 1-alpha (Fragment)		-	-
V9HVY3	Protein disulfide-isomerase	HEL-S-269	-	-
P07355	Annexin A2	ANXA2	4.19383e+06	2.23532e+06
V9HW88	Calreticulin, isoform CRA_b	HEL-S-99n	-	-
P62280	40S ribosomal protein S11	RPS11	-	534830
P25705	ATP synthase subunit alpha, mitochondrial	ATP5F1A	1.43954e+08	2.8716e+06
A0A109NGN6	Proteasome subunit alpha type		-	-
B2RDW1	Epididymis luminal protein 112	RPS27A	9.41507e+06	0
P62913	60S ribosomal protein L11	RPL11	392651	-
Q08188	Protein-glutamine gamma-glutamyltransferase E	TGM3	639327	-
P29508	Serpin B3	SERPINB3	595593	0
P21333	Filamin-A	FLNA	422534	-
P05787	Keratin, type II cytoskeletal 8	KRT8	9.94528e+08	6.75278e+08
B2R4P2	cDNA, FLJ92164, highly similar to Homo sapiens peroxiredoxin 1 (PRDX1), mRNA		1.5227e+07	0
A2KBB9	Anti-(ED-B) scFV (Fragment)		-	-
A0A140VK00	Testicular tissue protein Li 227		4.91993e+06	3.85363e+06
D6REE5	Receptor of-activated protein C kinase 1 (Fragment)	RACK1	210053	-
P55072	Transitional endoplasmic reticulum ATPase	VCP	0	-
M1VPF4	Tyrosine-protein kinase receptor	TPM3-ROS1	-	-
Q9NSB2	Keratin, type II cuticular Hb4	KRT84	-	9.7798e+06
A0A1B0GU03	Uncharacterized protein		-	-
Q59EJ5	Glutathione S-transferase (Fragment)		-	-
P62917	60S ribosomal protein L8	RPL8	-	622377
B2R4C0	60S ribosomal protein L18a		-	-
A0A024QZJ7	Coiled-coil domain containing 6, isoform CRA_a	CCDC6	-	0
Q76LA1	CSTB protein	CSTB	-	-
A0A109PW33	MS-C1 light chain variable region (Fragment)		-	-
O75828	Carbonyl reductase [NADPH] 3	CBR3	-	-
A0A0X9V9D6	IBM-B2 light chain variable region (Fragment)		-	-
P12273	Prolactin-inducible protein	PIP	729614	0
C9JF17	Apolipoprotein D (Fragment)	APOD	577398	-
Q14525	Keratin, type I cuticular Ha3-II	KRT33B	-	-
Q02413	Desmoglein-1	DSG1	5.07743e+07	10436061
F8W1S1	Keratin, type II cytoskeletal 74	KRT74	0	-
A0A384N5Z8	Epididymis secretory sperm binding protein		-	-
Q6N092	Uncharacterized protein DKFZp686K18196 (Fragment)	DKFZp686K18196	-	-
V9HW96	Chaperonin containing TCP1, subunit 2 (Beta), isoform CRA_b	HEL-S-100n	793836	-
Q6ZVX7	F-box only protein 50	NCCRP1	11124434	-
P31947	14-3-3 protein sigma	SFN	-	5.91163e+06
A0A024R8S5	Protein disulfide-isomerase	P4HB	0	-
A0A024R4M0	40S ribosomal protein S9	RPS9	0	801035
P13645	Keratin, type I cytoskeletal 10	KRT10	3.45818e+09	3.0274e+09
P13647	Keratin, type II cytoskeletal 5	KRT5	3.58863e+08	6.34475e+07
P39023	60S ribosomal protein L3	RPL3	-	887238
Q5EBM2	Uncharacterized protein		2.52603e+06	7973132
P14373	Zinc finger protein RFP	TRIM27	0	-
B7Z1K5	Tubulin alpha chain		8.069e+06	-
P38919	Eukaryotic initiation factor 4A-III	EIF4A3	-	-
A0A024R5Q9	HCG1982563	hCG_1982563	-	-
B2CIS9	Caspase 14, apoptosis-related cysteine peptidase	CASP14	3.04751e+06	-
A8K134	cDNA FLJ75245, highly similar to Homo sapiens carbamoyl-phosphate synthetase 1, mitochondrial (CPS1), mRNA		663347	-
E9PG32	Dynein heavy chain 12, axonemal	DNAH12	0	-
A8K2U0	Alpha-2-macroglobulin-like protein 1	A2ML1	253053	-
A0A024RC29	Desmocollin 3, isoform CRA_b	DSC3	1.28939e+06	0
A0A024R1X8	Junction plakoglobin, isoform CRA_a	JUP	2.02102e+07	1.23721e+07
E9PRY8	Elongation factor 1-delta	EEF1D	-	-
A8K455	S-adenosylmethionine synthase		708215	-
Q7Z351	Uncharacterized protein DKFZp686N02209	DKFZp686N02209	-	-
Q5EC54	Heterogeneous nuclear ribonucleoprotein K transcript variant	HNRPK	-	574930
P10599	Thioredoxin	TXN	-	-
A0A0B4J1Y9	Immunoglobulin heavy variable 3-72	IGHV3-72	-	1.35714e+06
A0A024R8D7	Lipocalin 1 (Tear prealbumin), isoform CRA_a	LCN1	0	-
P31151	Protein S100-A7	S100A7	1162799	0
A0A0A6YYL6	Protein RPL17-C18orf32	RPL17-C18orf32	0	-
Q59GY2	Ribosomal protein L4 variant (Fragment)		394248	0
A8K7F6	cDNA FLJ78244, highly similar to Homo sapiens eukaryotic translation initiation factor 4A, isoform 1 (EIF4A1), mRNA		639792	541448
Q9P225	Dynein heavy chain 2, axonemal	DNAH2	-	-
A4D2P0	Ras-related C3 botulinum toxin substrate 1 (Rho family, small GTP binding protein Rac1)	RAC1	0	-
P05089	Arginase-1	ARG1	1.04429e+06	4973508
P16989	Y-box-binding protein 3	YBX3	331809	-
P16402	Histone H1.3	HIST1H1D	0	-
P60174	Triosephosphate isomerase	TPI1	1.01067e+06	-
V9HW22	Epididymis luminal protein 33	HEL-S-72p	5.53487e+07	3.10163e+07
V9HWE9	Epididymis secretory protein Li 22	HEL-S-22	-	-
P04406	Glyceraldehyde-3-phosphate dehydrogenase	GAPDH	2.73192e+07	9.44507e+06
P35030	Trypsin-3	PRSS3	0	0
Q53R41	FAST kinase domain-containing protein 1, mitochondrial	FASTKD1	-	-
P07339	Cathepsin D	CTSD	181282	-
O95678	Keratin, type II cytoskeletal 75	KRT75	-	0
Q8IW75	Serpin A12	SERPINA12	457389	-
A0A2R8Y6G6	Alpha-enolase	ENO1	-	1.75417e+06
E7EX29	14-3-3 protein zeta/delta (Fragment)	YWHAZ	4278029	1173710
M0R2J8	Doublecortin domain-containing protein 1	DCDC1	0	-
P19013	Keratin, type II cytoskeletal 4	KRT4	3.85239e+06	-
P81605	Dermcidin	DCD	53186673	2.01433e+07
A0A024R1N1	Myosin, heavy polypeptide 9, non-muscle, isoform CRA_a	MYH9	2.39836e+06	-
B7Z809	cDNA FLJ56016, highly similar to C-1-tetrahydrofolate synthase, cytoplasmic		-	-
A0A087WVQ6	Clathrin heavy chain	CLTC	508536	-
A0A1K0GXZ1	Globin C1	GLNC1	4.68163e+06	-
A0A0C4DG17	40S ribosomal protein SA	RPSA	-	-
A0A024R2Q4	Ribosomal protein L15	RPL15	-	-
Q6GMX3	IGL@ protein	IGL@	-	55365712
Q8NF17	FLJ00385 protein (Fragment)	FLJ00385	-	-
A0N7J6	REV25-2 (Fragment)		-	-
Q12884	Prolyl endopeptidase FAP	FAP	-	1.02224e+07
Q6IAT9	Proteasome subunit beta	PSMB6	378535	-
A0A161I202	Lactoferrin	LTF	0	-
P23526	Adenosylhomocysteinase	AHCY	829808	-
P42357	Histidine ammonia-lyase	HAL	506436	-
A0A1U9X8X6	CDSN		2674425	-
Q59F66	DEAD box polypeptide 17 isoform p82 variant (Fragment)		754886	-
O43242	26S proteasome non-ATPase regulatory subunit 3	PSMD3	250077	301470
S6AWF4	IgG L chain		-	1.87598e+06
A0A140GPP7	Prolyl endopeptidase FAP		-	-
A0A384P5G6	Epididymis secretory sperm binding protein		6.17305e+07	5.8446e+07
A0A140TA62	Uncharacterized protein	LOC100653049	-	-
V9HWF4	Phosphoglycerate kinase	HEL-S-68p	866212	-
B7Z3K9	Fructose-bisphosphate aldolase		-	-
P04040	Catalase	CAT	4.07413e+06	904732
P51991	Heterogeneous nuclear ribonucleoprotein A3	HNRNPA3	-	1.25095e+06
B4DLJ3	cDNA FLJ51495, highly similar to ADP-ribosylation factor 5		-	-
Q59FR8	Galectin (Fragment)		-	-
A0A090N7V5	Chromosome 7 open reading frame 24	C7orf24	-	-
Q53HV2	T-complex protein 1 subunit eta (Fragment)		0	-
P62277	40S ribosomal protein S13	RPS13	-	-
K9JA46	Epididymis luminal secretory protein 52	EL52	1.45285e+06	1.4686e+06
Q59H77	T-complex protein 1 subunit gamma (Fragment)		686032	-
G8JLB6	Heterogeneous nuclear ribonucleoprotein H	HNRNPH1	-	564112
A0A384MQX1	Epididymis secretory sperm binding protein		1.14416e+06	6.55323e+06
P62269	40S ribosomal protein S18	RPS18	-	-
P07195	L-lactate dehydrogenase B chain	LDHB	-	603234
L0R5A1	Alternative protein CSF2RB	CSF2RB	-	-
A4D1M3	Carboxypeptidase A4	CPA4	448764	-
Q6ZWF9	cDNA FLJ41163 fis, clone BRACE2039734 (Fragment)		-	0
Q04695	Keratin, type I cytoskeletal 17	KRT17	2.88124e+06	3.51951e+06
P62906	60S ribosomal protein L10a	RPL10A	-	-
H6VRG1	Keratin 1	KRT1	4.88494e+09	3.58345e+09
P16152	Carbonyl reductase [NADPH] 1	CBR1	-	-
P32119	Peroxiredoxin-2	PRDX2	1.50443e+06	-
A0A0S2Z428	HCG2039812, isoform CRA_b (Fragment)	KRT6A	3.6697e+08	1.88701e+08
O95969	Secretoglobin family 1D member 2	SCGB1D2	-	-
P05109	Protein S100-A8	S100A8	1.67299e+06	419753
O60701	UDP-glucose 6-dehydrogenase	UGDH	-	-
Q5T749	Keratinocyte proline-rich protein	KPRP	3.45841e+06	-
P01591	Immunoglobulin J chain	JCHAIN	-	629961
A0A024R3X4	Epididymis secretory sperm binding protein	HSPD1	2.95409e+06	3.12046e+06
V9HWP2	Epididymis luminal protein 35	HEL-S-125m	403994	464467
P19474	E3 ubiquitin-protein ligase TRIM21	TRIM21	0	-
P15924	Desmoplakin	DSP	2.15713e+07	15168709
P78386	Keratin, type II cuticular Hb5	KRT85	-	9.31114e+08
Q8TC04	Keratin 23 (Histone deacetylase inducible)	KRT23	0	-
A2J1N9	Rheumatoid factor RF-ET12 (Fragment)		-	0
A8K088	cDNA FLJ78614, highly similar to Homo sapiens eukaryotic translation initiation factor 4A, isoform 1 (EIF4A1), mRNA		-	-
A0A0C4DH55	Immunoglobulin kappa variable 3D-7	IGKV3D-7	-	-
P26641	Elongation factor 1-gamma	EEF1G	598357	-
P48668	Keratin, type II cytoskeletal 6C	KRT6C	4.01429e+06	8.1035e+06
Q08554	Desmocollin-1	DSC1	4.42465e+06	457155
P04792	Heat shock protein beta-1	HSPB1	-	0
B4DY90	Tubulin beta chain		8.75649e+06	-
B5BUE6	ATP-dependent RNA helicase DDX5 (Fragment)	DDX5	-	412006
H0Y449	Nuclease-sensitive element-binding protein 1 (Fragment)	YBX1	-	-
B2R7W4	cDNA, FLJ93632, highly similar to Homo sapiens heterogeneous nuclear ribonucleoprotein R (HNRPR), mRNA		0	-
Q6PIL8	IGK@ protein	IGK@	-	-
P26373	60S ribosomal protein L13	RPL13	-	629313
P08729	Keratin, type II cytoskeletal 7	KRT7	1.09835e+06	-
F5H5D3	Tubulin alpha chain	TUBA1C	-	2.20338e+07
P0CG39	POTE ankyrin domain family member J	POTEJ	0	-
O75342	Arachidonate 12-lipoxygenase, 12R-type	ALOX12B	-	-
P60709	Actin, cytoplasmic 1	ACTB	2.82924e+07	3.33013e+07
A6XMV9	Protease serine 2 preproprotein	PRSS2	111119048	-
Q13867	Bleomycin hydrolase	BLMH	1.08931e+06	-
P60866	40S ribosomal protein S20	RPS20	-	-
P78385	Keratin, type II cuticular Hb3	KRT83	-	2.77985e+08
P13639	Elongation factor 2	EEF2	2.77048e+06	-
P02533	Keratin, type I cytoskeletal 14	KRT14	1.00635e+08	1.43526e+08
B4DR52	Histone H2B		2.84171e+06	-
J3KTL2	Serine/arginine-rich-splicing factor 1	SRSF1	479265	1.12289e+06
A0A024RD80	Heat shock protein 90kDa alpha (Cytosolic), class B member 1, isoform CRA_a	HSP90AB1	2.2882e+07	1.34217e+07
A8K9C4	Elongation factor 1-alpha		3.56726e+07	2.52466e+07
A0A384ME17	Elongation factor Tu	TUFM	-	-
Q9NZT1	Calmodulin-like protein 5	CALML5	0	-
A0A2U3TZU2	Glucose-6-phosphate isomerase	GPI	0	-
Q32P45	GTPase activating protein (SH3 domain) binding protein 1	G3BP1	-	176122
A8K401	Epididymis secretory sperm binding protein	PHB	0	1.28312e+06
Q701L7	Type II hair keratin 2	KRTHB2	-	3.26226e+08
A8K486	Peptidyl-prolyl cis-trans isomerase		-	0
A0A0C4DH25	Immunoglobulin kappa variable 3D-20	IGKV3D-20	-	-
B2RCQ6	cDNA, FLJ96222, highly similar to Homo sapiens betaine-homocysteine methyltransferase (BHMT), mRNA		0	-
A4FU69	EF-hand calcium-binding domain-containing protein 5	EFCAB5	-	-
Q6KB66	Keratin, type II cytoskeletal 80	KRT80	2.69381e+06	1.00625e+06
A0A140VJI7	Testicular tissue protein Li 61		379147	-
Q8TDJ5	Tyrosine-protein kinase receptor	TFG/ALK	-	544696
Q8WVX7	Ribosomal protein S19 (Fragment)		-	-
B2R491	40S ribosomal protein S4	RPS4X	0	0
L8EAP1	Alternative protein FGD4	FGD4	-	-
P06733	Alpha-enolase	ENO1	-	7.90925e+06
Q14533	Keratin, type II cuticular Hb1	KRT81	-	-
B2RDI5	cDNA, FLJ96627, highly similar to Homo sapiens calpain 1, (mu/I) large subunit (CAPN1), mRNA		308726	574879
P20930	Filaggrin	FLG	307636	-
B2RDG0	Proteasome subunit alpha type		-	-
A0A024R1T2	Keratin, hair, acidic, 5, isoform CRA_a	KRTHA5	-	1.80571e+07
Q01469	Fatty acid-binding protein 5	FABP5	-	1.02025e+06
Q53H37	Calmodulin-like skin protein variant (Fragment)		-	480770
A0A087X0X3	Heterogeneous nuclear ribonucleoprotein M	HNRNPM	0	-
V9HW55	Proteasome endopeptidase complex	HEL-S-275	614562	-
P07437	Tubulin beta chain	TUBB	-	2.66208e+06
A2N2F4	VK3 protein (Fragment)	VK3	-	-
P50990	T-complex protein 1 subunit theta	CCT8	741675	-
P68371	Tubulin beta-4B chain	TUBB4B	0	1.1356e+07
P12004	Proliferating cell nuclear antigen	PCNA	0	-
Q14532	Keratin, type I cuticular Ha2	KRT32	-	3204511
Q15323	Keratin, type I cuticular Ha1	KRT31	-	1.07217e+09
Q5D862	Filaggrin-2	FLG2	684775	-
A0A087WTG3	Cullin-3	CUL3	-	-
